# Supplementary material for: Open Search-Based Proteomics Reveals Widespread Tryptophan Modifications Associated with Hypoxia in Lung Cancer
Source: Oxid Med Cell Longev. 2022 Apr 30;2022:2590198. doi: 10.1155/2022/2590198 (PMC9078843; doi:10.1155/2022/2590198)
Supplement: Supplementary Materials — Supplementary Figure 1: peptide spectrum matches (PSMs) of the identified 25 Trp variants. Supplementary Figure 2: proposed pathways of chemical reaction with in vivo metabolites (A) and tryptophan substitutions (B). The red-colored structures indicate the potential new modifications at tryptophan residue; the structures in grey color show the intermediates of the tryptophan modification pathway; the structures in black color show the preidentified tryptophan modifications. Supplementary Figure 3: proteins with tryptophan variants were largely clustered in blood microparticle, related to Figure 4. (a) Relative frequencies of each tryptophan modification group in the dataset. (b) Relative frequencies of delta mass clusters in the dataset. (c) Relative frequencies of each protein in the cellular components of blood microparticle, ficolin-1-rich granule lumen, and ficolin-1-rich granule. D. Heatmap depicting the correlation of tryptophan modifications in P69892 (HBG2). E. Color bar represents the relative frequency of differentially expressed oxidation modification at the 16 W, 38 W, and 131 W sites of P69892 (HBG2); the graph shows the overall structure of heme-core in P69892 (PDB: 4MQK). The linear distances of the 16 W, 38 W, and 131 W sites from the heme group are shown. Supplementary Figure 4: tryptophan variants associated with antioxidants prone to oxidative stress in NSCLC. A. Gene Ontology enrichment analysis of the modified-tryptophan-containing proteins in NSCLC, related to Figure 5(a); B. Relative expression levels of glycolytic enzymes in tumor samples and adjacent normal tissues in an independent cohort of 103 LUAD proteomic dataset (Xu et al., 2020, Cell 182, 245–261), related to Figure 6. Supplementary Figure 5: molecular docking of GAPDH (PubChem CID: 6 M61) with NAD+ and HBB (PubChem CID: 1CBL) with 2,3-diphosphoglycerate before and after oxidation, respectively. A. The 3D binding mode of NAD+ with GAPDH-wt; B. The 3D binding mode of NAD+ with GAPDH-w [file 2590198.f1.zip]

Archive with 5 entries (5 files):
- Supplemental Table S1_20220226.pdf
- Supplemental Table S2_20220310.pdf
- Supplemental Table S3_20220215.pdf
- Supplemental Table S4 20220215.pdf
- Supplementary Materials_20220306 (1).pdf
